# Supplementary material for: Charged Thienobenzo-1,2,3-Triazoles as Especially Potent Non-Selective Cholinesterase Inhibitors: Design, Anti-Inflammatory Activity, and Computational Study
Source: Pharmaceuticals (Basel). 2025 Jul 11;18(7):1032. doi: 10.3390/ph18071032 (PMC12299554; doi:10.3390/ph18071032)
Supplement: Supplementary file 1 [file pharmaceuticals-18-01032-s001.zip]

Archive with 1 entries (1 files):
- pharmaceuticals-3704784-supplementary.pdf
